# Supplementary material for: Antioxidant Therapy Reverses Hepatotoxicity Induced by Microcystin-LR in a Cellular Model of Metabolic Dysfunction-Associated Steatotic Liver Disease (MASLD)
Source: J Xenobiot. 2026 Apr 29;16(3):76. doi: 10.3390/jox16030076 (PMC13214806; doi:10.3390/jox16030076)
Supplement: Supplementary file 1 [file jox-16-00076-s001.zip]

Archive with 1 entries (1 files):
- jox-4169186-supplementary.pdf
